# Supplementary material for: Effect of Aerobic Exercise on Blood Glucose Among Those with Prediabetes: A Systematic Review and Meta-Analysis
Source: Life (Basel). 2024 Dec 30;15(1):32. doi: 10.3390/life15010032 (PMC11766620; doi:10.3390/life15010032)
Supplement: Supplementary file 1 [file life-15-00032-s001.zip]

Archive with 1 entries (1 files):
- life-3309542-supplementary.pdf
